# Supplementary material for: A whole blood assay for antibody dependent phagocytosis of Plasmodium falciparum infected erythrocytes
Source: Commun Med (Lond). 2025 Jul 7;5:277. doi: 10.1038/s43856-025-00989-2 (PMC12234751; doi:10.1038/s43856-025-00989-2)
Supplement: Supplementary file 4 — Supplementary Data 1 [file 43856_2025_989_MOESM4_ESM.xlsx]

## Sheet: Figure 1 data
Figure 1d-No. of phagocytic cells/well
	neutrophils			monocytes
unopsonised IEs	548	489	218.5	91	74	26
IEs+malaria naive sera	569	493.5	285	95	61.5	35.5
IEs+immune sera	5323.5	5031.5	5597	546	373	348.5
Figure 1e-Percentage phagocytosis (%)
	neutrophils			monocytes
unopsonised IEs	2.25	1.625	1.86	3.53	3.88	1.11
IEs+malaria naive sera	2.18	1.81	2.31	4.255	3.065	1.42
IEs+immune sera	22.3	16.6	20.25	27.7	18.45	16.55

## Sheet: Figure 2 data
Figure 2a
Dilution of antibody	neutrophils (number)		monocytes (number)		neutrophils (% phagocytosis)		monocytes (% phagocytosis)
1/320	595	283	56	33	91.3979	89.557	8.60215	10.443
1/160	245	240	48	45	83.6178	84.2105	16.3822	15.7895
1/80	371	436	56	59	86.8852	88.0808	13.1148	11.9192
1/40	605	586	57	70	91.3897	89.3293	8.61027	10.6707
1/20	823	853	84	112	90.7387	88.3938	9.2613	11.6062
1/10	1342	1281	153	148	89.7659	89.6431	10.2341	10.3569
1/5	1319	1455	199	230	86.8906	86.3501	13.1093	13.6499
1/2.5	2249	1926	704	603	76.1598	76.1566	23.8402	23.8434
Figure 2b
Neutrophils								Monocytes
Dilution of opsonin	RaH		PPS		pooled MC			Dilution of opsonin	RaH		PPS		pooled MC
1/320	2.39927	1.75824	8.93773	4.35897	2.32601	2.23443		1/320	11.3218	13.7931	5.38314	7.49042	3.63985	5.70881
1/160	3.33333	2.39927	3.84615	3.46154	2.71062	2.32601		1/160	11.5517	12.8736	7.96935	10.6897	5.70881	4.57854
1/80	2.45421	2.60073	5.43956	6.41026	2.63736	2.5641		1/80	9.5977	7.54789	8.29502	9.69349	6.22605	6.53257
1/40	3.55311	2.74725	9.12088	8.35165	2.78388	2.83883		1/40	9.36782	14.0613	18.7548	19.7318	6.74329	9.23372
1/20	4.81685	4.15751	14.4689	14.4505	3.86447	3.79121		1/20	37.3563	34.0996	29.5019	36.2069	7.52874	4.09962
1/10	25.0916	20.5128	28.3883	29.1209	3.58974	4.13919		1/10	90.0383	85.8238	49.0421	59.387	6.341	12.0881
1/5	100	91.7582	40.8425	48.5348	2.60073	3.5348		1/5	94.4444	81.9923	61.3027	66.0919	9.44444	10.8812
1/2.5	107.143	92.8571	77.1062	71.6117	2.14286	2.74725		1/2.5	93.8697	106.13	66.8582	72.9885	3.7931	4.50192
Figure 2c
Neutrophils				Monocytes
unopsonised IEs	IEs+malaria naive plasma	IEs+exposed plasma		unopsonised IEs	IEs+malaria naive plasma	IEs+exposed plasma
19.5305	25.0704	70.0871		14.7771	11.8471	50.8493
24.8622	23.2629	55.4579		6.87898	8.78981	28.4076
26.2121	23.3333	69.7715			8.02548	21.2102
	21.2441	44.2414				31.1677
	30.1768	84.6466				44.8408
	19.7475	75.6322				29.1295
	35.1378	47.6458				31.3376
	33.3083	123.237				75.5839
	25.2632	36.2317				50.1062
		96.0886				83.4395
		46.9849				42.0594
		51.7223				33.2696
		86.9056				44.586
		71.1355				23.7155
		81.4529				63.6943
		90.7241				58.3864
		69.2273				33.4607
		91.5248				49.2569
		101.617				84.9257
		58.9085				32.1868
		101.957				143.524
		106.236				41.9321
		89.4724				40.8068
		105.185				43.6943
		144.143				76.4331
		55.5809				26.7304
		158.504				51.1677
		238.709				136.73
		98.0937				37.3248
		114.73				62.4204
		60.385				30.2123
		64.8303				29.0658
		84.606				32.7813
		74.5703				54.3524
		166.989				47.5584
		81.9498				55.414
		98.757				46.9214
		52.01				37.2611
		114.604				59.6603
		117.325				132.484
Figure 2d
Neutrophils				Monocytes
Whole blood Donor 1	Whole blood Donor 2	Whole blood Donor 3		Whole blood Donor 1	Whole blood Donor 2	Whole blood Donor 3
54.562	110.15	71.6547		79.2484	135.6	133.676
43.6314	70.1504	46.0568		84.4771	54.4	32.0739
75.5474	140.226	83.531		104.085	114	41.0883
30.2737	97.7444	50.3106		88.3987	160.2	33.7988
82.8467	46.2782	49.9241		146.569	41.68	40.2464
34.1423	65.1504	42.4741		64.8693	62.4	55.0308
31.5876	66.6541	40.9966		89.3791	63.58	34.5585
77.3723	81.6541	58.9081		145.261	85.2	43.6961
25.2372	100.15	50.1532		91.3399	130.6	48.0493
64.0511	58.7594	50.2054		135.948	46	65.5031
15.2372	32.9323	21.0086		50.6536	24.54	22.3203
33.5401	46.3158	31.1031		92.6471	51.9	30.4723
68.4307	61.2782	53.7279		125.654	41.02	48.6653
23.6314	110.15	48.1431		90.5229	166.2	27.269
51.8248	33.8346	36.5148		66.0131	24.72	44.3737
10.8759	15.8647	12.2469		32.0098	16.22	21.3552
24.1971	47.8571	34.2819		47.549	64	76.5914
31.6971	74.3985	42.0438		73.5294	64.26	28.2957
21.8248	22.0301	18.4193		81.2091	45.02	28.2546
30.438	61.0526	33.2906		96.2418	102.8	22.7721
10.1095	41.8421	24.8592		20.5882	19.68	24.5175
11.7701	36.5789	22.6151		35.7516	53.8	30.883
18.7409	54.5865	31.8405		52.2876	38.02	30.8624
5.12774	59.812	24.2485		18.4641	108.4	28.2341
13.5037	38.0451	22.6505		62.7451	33.5	25.0513
11.0219	64.4361	33.3901		17.5	40.98	29.9179
18.6679	29.7368	22.4419		44.9346	21.8	20.9856
34.9088	45.8271	34.37		77.9412	35.88	43.3265
64.5985	309.023	174.301		149.183	337.2	226.899
21.2226	33.7594	24.8261		75.9804	29.3	17.4743
5.85766	41.0526	21.0564		5.70261	19.92	21.848
4.56204	7.44361	6.45992		7.3366	2.06	11.0062
18.5402	33.3083	25.4962		44.8366	12.4	25.0308
8.28467	27.7819	17.6217		19.7712	11.64	20.883
6.07664	19.1729	11.4501		28.5458	11.94	11.1088
3.32117	31.5038	16.8361		2.67974	25.42	16.1602
2.48175	11.1654	8.09822		2.5817	4.68	8.97331
3.43066	12.2932	9.78566		4.29739	6.52	11.1499
1.89781	6.46617	4.51461		2.10784	2.9	5.79055
2.37226	12.1429	7.58418		2.1732	4.98	8.70637
18.3376	22.8049	21.2953		68.1263	38.2276	34.476
55.0498	35.2896	39.0812		125.933	47.8801	37.8448
38.1681	65.7012	47.6109		146.979	86.5334	105.201
91.7803	73.7805	63.9434		166.327	79.1486	35.855
77.7737	51.2195	47.805		167.685	62.033	30.9496
7.33505	17.5762	22.9135		26.7481	17.7672	47.0843
16.1998	21.3415	15.4051		84.5214	38.7489	32.2104
44.3974	69.3598	51.1419		114.732	41.8766	50.6304
88.8315	43.75	50.3763		161.575	54.9088	27.7187
50.4607	23.5823	26.7379		107.977	38.2363	20.4886
7.9801	17.6677	18.4576		23.4555	16.1859	38.4555
20.3833	22.9726	24.231		81.4664	12.8931	43.7352
10.7446	49.8476	28.9891		38.3571	55.6038	21.0205
75.0092	57.1646	61.1478		217.244	76.1077	144.996
48.6362	24.5122	27.8971		130.007	37.7932	22.6556
6.08183	8.15549	10.8224		16.4969	2.98002	14.2238
12.6613	8.64329	15.3761		79.9389	3.20591	31.2254
13.8776	26.0976	17.8385		40.0204	20.9036	16.4106
65.4073	14.3445	31.1679		146.639	31.4509	21.3751
9.58349	12.5457	9.62135		63.5098	21.9896	13.8692
4.73645	6.03658	8.5393		9.64019	1.69418	13.2979
7.77737	5.01524	10.2821		57.0944	1.20765	19.7991
3.26207	11.5396	7.27288		10.6925	21.6334	10.5398
41.5592	9.39024	19.4044		147.658	22.0678	17.041
42.5912	9.02439	21.8244		139.851	19.2268	16.9031
5.65794	10.6402	13.0961		12.5594	4.36142	24.4287
5.97125	8.9939	17.1064		17.9566	2.34579	38.1994
4.88389	16.4634	11.8878		23.761	31.364	23.4043
40.1769	24.9848	28.3026		208.418	43.2667	45.9023
2.83819	5.8689	6.53424		4.07332	2.88445	16.7061
3.42794	4.35976	5.91043		6.78887	2.29366	17.3562
3.48323	7.66768	7.87776		7.06042	6.40313	23.818
11.7766	14.8476	13.1766		51.833	16.1512	24.5075
3.16992	5.83842	7.03428		7.8072	2.37185	12.766
3.50166	2.31707	3.71438		11.4392	1.78106	16.6864
3.15149	6.92073	7.57697		6.68703	4.05734	27.9354
8.44084	6.93598	9.2864		57.5356	5.08254	22.7935

## Sheet: Figure 3 data
Figure 3a Neutrophils
	whole blood+compstatin			whole blood+OmCI			whole blood only
unopsonised IEs	2.95129	5.84994	6.25767	2.74117	3.1653	6.94785	3.5148	5.32239	7.6227
IEs+malaria naive sera	2.52149	4.18523	6.56442	2.46418	2.966	7.65337	3.8873	3.58734	7.22393
IEs+ immune sera	55.5874	30.7151	76.6871	56.065	24.7362	63.3436	100	100	100
Figure 3b Monocytes
	whole blood+compstatin			whole blood+OmCI			whole blood only
unopsonised IEs	7.87197	29.6755	8.98167	15.2076	28.4179	10.0611	13.5467	28.6004	8.778
IEs+malaria naive sera	9.23875	30.1623	14.1955	13.564	28.1542	13.5845	9.75779	23.9959	13.2383
IEs+ immune sera	63.4948	72.4138	92.668	36.2976	50.5071	58.6558	100	100	100

## Sheet: Figure 4 data
Neutrophils
	whole blood + TNFα			whole blood + C5a			whole blood + TNFα+ C5a			whole blood only
unopsonised IEs	96.905	67.878	19.3603	69.4237	81.4406	7.73288	113.127	109.02	44.6689	37.3533	26.1518	5.81369
IEs+malaria naive sera	79.0822	52.758	15.5107	50.8004	73.5886	7.71044	81.1099	77.0279	30.8642	40.1281	24.6593	4.13019
IEs+immune sera	199.04	163.53	131.987	154.216	198.572	109.203	284.952	240.753	141.975	100	100	100
Monocytes
	whole blood + TNFα			whole blood + C5a			whole blood + TNFα+ C5a			whole blood only
unopsonised IEs	82.4188	88.5408	30.1749	67.7256	83.0901	16.3484	102.166	136.481	46.5015	34.8014	25.4506	10.6414
IEs+malaria naive sera	77.8339	78.1545	30.3207	49.0614	53.0472	21.3557	69.0975	71.9742	42.7843	44.7292	24.6781	12.2522
IEs+immune sera	161.372	140.343	86.8805	143.321	141.202	96.2099	217.328	198.712	87.3907	100	100	100

## Sheet: Figure 5 data
Figure 5a
	Adjusted MFI
	PPS		pooled MC
CS2	42500	41830	877	959
CS2-SBP1KO	1020	1108	560	572
Figure 5b
Neutrophils
	CS2-IEs						CS2 SBP1KO-IEs
immune sera	21.3	23.5	18.4	21.5	25.7	24.2	10.2	8.55	8.27	9.29	11	10.7
malaria naive sera	1.74	2.54	1.92	2.99	3.11	2.53	1.2	1.21	1.48	1.62	1.3	2.06
unopsonised IEs	1.22	2.86	1.89	1.97	2.48	2.48	0.61	0.66	1.29	1.11	1.16	1.69
rabbit antihuman erythrocyte IgGs	42.2	42.8	26.7	34.7	24.5	26.8	26.1	26	27.5	27	21.2	23.6
Monocytes
	CS2-IEs						CS2 SBP1KO-IEs
immune sera	17.5	20.8	23.2	29.8	18.1	16	14.1	12.2	10	10.6	9.4	9.24
malaria naive sera	2.63	4.72	2.59	2.75	2.5	2.51	2.4	2.3	1.74	2.91	1.37	1.61
unopsonised IEs	1.44	5.41	5.78	1.99	2.29	1.72	1.39	1.48	1.44	1.11	1.08	1.4
rabbit antihuman erythrocyte IgGs	26.7	29.8	20.5	22.2	21.4	21.9	16.1	15.25	14.8	12.8	17.2	18.5
Figure 5c
Monocytes
Dilution	untreated uRBCs+RaH		untreated uRBCs+pooled MC		untreated uRBCs unopsonised		BS3 treated uRBCs+RaH		BS3 treated uRBCs+pooled MC		BS3 treated uRBCs unopsonised
0.2	15.6	16.6	6.27	7.73	7.52	8.14	21.6	17.1	7.27	7.54	7.93	7.51
0.1	7.28	5.85	7.7	8.02	8.71	7.48	5.37	5.58	6.43	7.13	7.32	7.02
0.05	7.06	7.07	7.92	7.12	7.64	7.82	5.94	6.26	6.27	6.5	7.22	8.01
0.025	7.58	8.92	7.68	7.19	7.46	5	5.47	6.72	6.03	6.98	6.61	6.52
0.0125	8.08	6.29	7.66	7.17	7.41	6.75	7.44	7.36	5.96	6.93	6.95	6.75
Neutrophils
Dilution	untreated uRBCs+RaH		untreated uRBCs+pooled MC		untreated uRBCs unopsonised		BS3 treated uRBCs+RaH		BS3 treated uRBCs+pooled MC		BS3 treated uRBCs unopsonised
0.2	16.2	15.7	1.4	1.17	0.96	1.18	23.1	20.2	0.93	1.03	0.91	1.09
0.1	1.74	2.39	0.96	1.05	1.44	1.14	2.34	2.27	1.11	1.1	0.95	1.1
0.05	1.08	1.24	0.99	1.07	1.08	1.08	1.38	1.48	0.87	1.14	1.11	1.14
0.025	1.19	1.2	1.03	1.1	1.15	1.17	1.12	1.02	0.99	1.04	1.12	1.04
0.0125	1.06	1.14	0.86	0.97	1.01	1.12	1.14	1.05	0.87	0.86	1.07	0.89

## Sheet: Figure 6 data
Figure 6a Neutrophils			Figure 6b Monocytes
non PM	PM		non PM	PM
71.6547	34.37		116.175	52.3826
46.0568	174.301		56.9837	237.761
83.531	24.8261		86.3911	40.9182
50.3106	21.0564		94.1325	15.8236
49.9241	6.45992		76.165	6.80092
42.4741	25.4962		60.7667	27.4225
40.9966	17.6217		62.5059	17.4314
58.9081	11.4501		91.3858	17.1982
50.1532	16.8361		89.9964	14.7533
50.2054	8.09822		82.4836	5.41167
21.0086	9.78566		32.5046	7.32243
31.1031	4.51461		58.3398	3.59947
53.7279	7.58418		71.7796	5.28652
48.1431	21.2953		94.664	46.9433
36.5148	39.0812		45.0356	70.5528
12.2469	47.6109		23.195	112.904
34.2819	63.9434		62.7135	93.7769
42.0438	47.805		55.3617	86.8892
18.4193	22.9135		51.4946	30.5332
33.2906	15.4051		73.938	51.8269
24.8592	51.1419		21.5952	69.0796
22.6151	50.3763		40.1449	81.4008
31.8405	26.7379		40.39	55.5673
24.2485	18.4576		51.6994	26.0323
22.6505	24.231		40.4321	46.0316
33.3901	28.9891		29.466	38.3271
22.4419	61.1478		29.2401	146.116
	27.8971			63.4852
	10.8224			11.2336
	15.3761			38.1234
	17.8385			25.7782
	31.1679			66.4885
	9.62135			33.1229
	8.5393			8.21075
	10.2821			26.0337
	7.27288			14.2885
	19.4044			62.2555
	21.8244			58.6602
	13.0961			13.7832
	17.1064			19.5006
	11.8878			26.1764
	28.3026			99.1957
	6.53424			7.88795
	5.91043			8.8129
	7.87776			12.4272
	13.1766			30.8306
	7.03428			7.64833
	3.71438			9.96889
	7.57697			12.8933
	9.2864			28.4706

## Sheet: Figure 7 data
Figure 7a Neutrophil phagocytosis for all donors							Figure 7b Neutrophil phagocytosis for paired samples
UM_acute	SM_acute	UM_convalescent	SM_convalescent	Melbourne controls	PBS		SM_acute	SM_convalescent	UM_acute	UM_convalescent
90.7801	43.4446	18.8042	23.7726	10.0974	10.1789		43.4446	23.7726	90.7801	45.337
26.0788	30.831	23.6297	25.9517	10.357	11.5604		30.831	25.9517	26.0788	37.1641
62.559	9.61119	12.1627	20.5618	10.8738	23.5555		9.61119	20.5618	62.559	34.9396
41.7957	12.3165	22.606	19.3539	21.2864	24.729		12.3165	19.3539	41.7957	36.0962
36.2826	34.6085	16.1843	24.4372	19.655	23.0308		34.6085	24.4372	36.2826	29.4715
31.3331	14.9002	17.8416	21.974	22.0382	17.6172		14.9002	21.974	61.2829	51.688
61.2829	18.9537	16.1086	38.702	34.4544	25.3384		18.9537	38.702	40.3772	33.3423
48.4639	34.1589	19.5456	24.951	52.4093	15.9172		34.1589	24.951	55.2825	51.6169
40.3772	28.3587	15.1512	30.9355	53.7519	19.4004		28.3587	30.9355	26.7886	46.1408
55.2825	12.414	12.0998	22.436	13.5791	16.588		12.414	22.436	61.7425	40.9337
26.7886	22.1952	14.7639	22.8795	18.5927	29.0332		22.1952	22.8795	50.422	53.8291
61.7425	10.7142	19.7211	24.9619	15.1379	26.9841		10.7142	24.9619	114.4	55.9937
50.422	18.1014	14.0807	22.631	28.001	24.0206		18.1014	22.631	78.8108	34.7815
114.4	28.3918	14.0977	15.8452	28.9498	19.158		28.3918	15.8452	74.5388	51.2974
78.8108	24.3815	14.3839	26.2615	23.8079	17.3058		24.3815	26.2615	89.389	47.4327
74.5388	27.3562	18.8946	21.7295	19.8911	18.0556		27.3562	21.7295	76.6337	35.9118
89.389	36.766	38.2136	29.3101	21.3545	11.3375		36.766	29.3101	61.3693	29.4232
29.9627	12.0038	23.8618	55.6069	20.8769	13.9939		12.0038	55.6069	99.7841	41.3625
76.6337	9.9791	19.2914	20.0938	15.1725	24.0515		9.9791	20.0938	13.3471	30.8338
36.7718	14.1829	34.4447	25.495	14.8645	19.6335		52.9902	25.495	32.8348	41.8164
61.3693	13.0224	26.8415	27.4217	14.6784	30.2633		42.9496	27.4217	42.8337	38.755
99.7841	9.54745	29.6013	24.8852	28.7903	20.7307		29.1271	24.8852	43.915	42.0386
72.9367	16.3924	32.6099	17.3572	26.7617	14.5654		28.5722	17.3572	61.7791	44.664
13.3471	11.4613	26.4977	46.6717	22.7532	14.5053		44.5372	46.6717	92.7391	85.4305
32.8348	17.4634	30.0676	54.8954	29.5164	22.7062		37.5798	54.8954	20.6213	43.8295
42.8337	13.2989	75.1627	29.8984	27.4851	21.5261		91.8593	29.8984	52.511	55.0573
19.7407	17.6446	28.5892	30.5386	30.87			34.8372	30.5386	65.1629	98.5221
21.146	10.7369	21.1214	28.5818	18.8263			37.2072	28.5818	24.0247	36.2961
43.915	9.15914	20.1294	32.3852	17.7005			51.0843	32.3852	54.4836	41.5575
39.149	17.799	33.4624	33.1414	16.1718			32.8535	33.1414	32.9038	33.7068
49.6983	11.7295	14.7674	63.8129				55.5832	63.8129	95.4748	33.383
61.7791	9.80819	15.5889	64.9464				35.0378	64.9464	39.2332	35.4301
50.7998	37.3889	14.5908	29.2408				25.506	29.2408	60.5007	36.7418
92.7391	24.4179	21.0327	34.5486				27.8618	34.5486	83.3951	30.7287
20.6213	15.962	20.5947	28.787				51.8477	28.787	40.1784	59.3454
52.511	15.416	17.6511	24.6882				24.4063	24.6882	58.7883	39.453
65.1629	9.20014	18.4503	29.5498				98.8626	29.5498	48.2792	41.8024
24.0247	16.403	17.9314	34.1943				35.1271	27.412	51.674	42.4373
76.8218	17.0429	25.0675	27.412				62.7908	33.1715	46.7983	72.7715
52.4991	53.8029	37.1256	19.1082				39.4431	41.3153	94.9833	90.7778
54.4836	18.244	40.3233	16.3435				42.0198	42.826	40.3511	80.0845
32.9038	53.1835	59.0575	31.1276				50.7199	26.6152	29.1411	62.4912
95.4748	33.3446	45.337	33.1715				46.7367	39.4662	101.319	116.956
39.2332	28.2851	37.1641	32.4293				31.4958	42.0019
20.995	51.9676	34.9396	41.3153				30.4377	29.0922
135.946	46.1806	36.0962	42.826				46.9589	48.0316
60.5007	37.2686	29.4715	26.6152				35.6056	52.0399
61.7313	48.1622	51.688	39.4662				25.4468	37.3939
83.3951	52.9902	33.3423	42.0019				37.2539	38.1661
52.4031	42.9496	51.6169	29.0922				43.0532	33.0417
40.1783	29.1271	46.1408	48.0316				48.8904	33.4633
41.8897	28.5722	40.9337	52.0399				25.6042	33.6613
58.7883	44.5372	53.8291	37.3939				40.2235	47.7118
53.2373	37.5798	55.9937	38.1661				36.366	34.8136
48.2792	91.8593	34.7815	33.0417				38.0499	33.96
51.674	34.8372	51.2974	33.4633				149.178	79.0718
65.1094	37.2072	47.4327	33.6613				40.6024	28.598
46.7983	51.0843	35.9118	39.2147				30.6289	41.7985
124.767	32.8535	29.4232	47.7118				92.9004	37.7845
40.4523	55.5832	52.3208	34.8136				50.7397	49.0428
94.9833	35.0378	41.3625	33.96				65.9571	31.0222
40.3511	25.506	30.8338	79.0718				52.2081	24.7836
38.7329	27.8618	41.8164	99.237				63.0706	31.1628
29.1411	51.8477	38.755	28.598				50.0302	55.0796
101.319	34.2966	42.0386	41.7985				45.7909	29.1606
30.836	24.4063	44.664	37.7845				36.7651	20.8166
28.7106	98.8626	85.4305	49.0428				89.7502	25.1862
70.3868	58.8999	43.8295	31.0222				38.3595	34.5886
39.7945	38.6159	55.0573	24.7836				86.184	26.265
53.1509	26.9244	98.5221	31.1628				34.3838	19.9452
29.0996	41.2555	36.2961	30.7941				30.1588	14.8895
32.2383	50.4609	41.5575	55.0796				27.3875	25.1315
58.3309	60.6645	33.7068	29.1606				52.9007	22.4383
43.7937	34.541	33.383	25.8538				55.1637	22.9447
27.2492	38.3652	35.4301	20.8166				43.6996	26.5365
53.6348	131.952	36.7418	19.7214
73.6205	35.7276	30.7287	25.1862
121.821	62.0489	59.3454	34.5886
29.9246	55.7805	39.453	26.265
	38.777	41.8024	16.4945
	39.1586	42.4373	19.9452
	40.1118	72.7715	14.8895
	58.9555	90.7778	25.1315
	35.1271	80.0845	22.4383
	41.6003	62.4912	22.9447
	40.5004	116.956	26.5365
	30.7127
	24.9336
	62.7908
	39.4431
	42.0198
	50.7199
	46.7367
	31.4958
	30.4377
	46.9589
	32.2294
	35.6056
	25.4468
	37.2539
	43.0532
	48.8904
	25.6042
	42.7367
	37.6771
	20.6118
	40.2235
	36.366
	41.5309
	64.7833
	38.0499
	149.178
	28.9713
	40.6024
	30.6289
	92.9004
	50.7397
	65.9571
	52.2081
	63.0706
	50.0302
	45.7909
	30.2731
	36.7651
	89.7502
	41.7256
	38.3595
	86.184
	34.3838
	30.1588
	27.3875
	51.4378
	33.55
	52.9007
	55.1637
	43.6996
	167.332
	49.6204
	37.1713
	43.2019
	39.2554
	44.509
	29.5543
	51.3329
	62.2044
	56.6696
	39.6249
	42.4717
	19.5244
	11.2425
	37.0185
	39.2451
	30.2972
	12.9553
	12.3251
	32.2436
	43.4469
	18.6139
	15.4996
	41.8923
	60.6903
	80.5879
	26.2439
	55.0311
	65.3088
	19.0001
	43.4243
	14.7309
	16.0231
	16.0133
	29.4396
	34.9604
	37.673
	51.725
	15.8053
	39.1532
	12.8163
	16.145
	12.309
	9.77779
	10.733
	50.8291
	38.9505
	27.1342
	18.1108
	32.8293
	21.0792
	23.0516
	31.7299
	25.0488
	33.0358
	25.4079
	31.2362
	21.6514
	29.4188
	21.0616
	46.6896
	58.6788
	53.4691
	28.9322
	29.8817
	48.7576
	36.7242
	24.8771
	22.7054
	20.9966
	68.7174
	20.6264
	21.8249
	20.8612
	29.2595
Figure 7c monocyte phagocytosis for all donors							Figure 7d Monocyte phagocytosis for paired samples
UM_acute	SM_acute	UM_convalescent	SM_convalescent	Melbourne controls	PBS		SM_acute	SM_convalescent	UM_acute	UM_convalescent
76.7745	140.143	75.2416	29.3647	16.7462	17.0484		140.143	29.3647	76.7745	55.9905
47.4691	159.013	50.8992	33.0731	16.4186	26.3432		159.013	33.0731	47.4691	78.7594
71.4767	16.6874	27.1153	37.6997	14.1051	23.1577		16.6874	37.6997	71.4767	36.7877
21.8038	19.0072	61.8214	27.8075	21.5712	27.0652		19.0072	27.8075	21.8038	27.9867
25.444	137.365	52.8709	27.5225	19.438	19.6388		137.365	27.5225	25.444	45.7203
22.2478	40.2153	45.4444	22.4466	19.0837	14.5006		40.2153	22.4466	91.0333	57.8842
91.0333	154.497	35.4536	39.4634	18.9621	19.8761		154.497	39.4634	23.7583	43.3687
84.4176	64.0674	67.9163	19.9062	33.3341	13.8695		64.0674	19.9062	29.9534	57.04
23.7583	145.799	45.8457	33.052	27.7445	16.8505		145.799	33.052	32.3416	31.8181
29.9534	27.0507	18.3309	25.5644	16.138	17.5858		27.0507	25.5644	93.1791	27.5131
32.3416	161.088	35.1469	30.3799	18.7598	26.7593		161.088	30.3799	44.9854	57.606
93.1791	29.6103	78.0917	34.7777	17.1469	19.7015		29.6103	34.7777	59.5793	69.4117
44.9854	35.2671	25.7543	25.0069	28.2791	17.838		35.2671	25.0069	22.5372	36.3992
59.5793	151.601	19.5538	17.0161	31.5119	14.1253		151.601	17.0161	43.6935	54.1835
22.5372	70.8145	27.6648	38.6512	32.1645	27.5942		70.8145	38.6512	78.03	42.4128
43.6935	124.687	64.0858	17.3738	37.7592	21.6362		124.687	17.3738	29.0629	45.2021
78.03	94.1422	59.3441	37.922	39.4853	14.9715		94.1422	37.922	25.7037	33.603
30.282	20.9826	42.3325	93.8499	28.6981	14.0112		20.9826	93.8499	60.8133	40.4226
29.0629	27.7372	39.1345	20.5177	29.9568	20.7941		27.7372	20.5177	33.7264	76.2819
43.1351	28.8806	121.634	17.63	43.2204	17.1869		77.9101	17.63	19.7612	69.8401
25.7037	54.8539	46.4639	19.5026	17.2166	20.7812		61.9207	19.5026	24.4999	103.489
60.8133	19.9441	60.4634	25.9399	33.1433	14.5054		48.3366	25.9398	26.2808	74.7647
33.7264	77.5016	59.7064	16.6589	28.0141	13.0486		33.9366	16.6589	29.6017	74.9143
19.7612	35.9747	58.2521	33.7951	25.0623	11.6877		36.1719	33.7951	62.0256	60.096
24.4999	33.8805	43.4075	41.7325	26.1091	16.8656		31.484	41.7325	22.9383	78.5636
26.2808	43.3619	120.052	25.1452	24.4581	16.498		93.056	25.1452	20.0625	55.7979
25.5992	36.4656	40.6996	25.4996	37.7025			53.5207	25.4996	50.8992	110.256
18.8091	35.5896	60.596	21.0825	18.526			44.7692	21.0825	79.3885	134.282
29.6017	29.4079	39.7333	24.8554	15.4774			37.6676	24.8554	72.3662	82.1717
32.1158	42.8061	81.6329	28.323	14.6525			45.1415	28.3229	66.7961	41.1142
42.5933	19.1565	48.7204	79.2735				53.5869	79.2735	27.0632	31.0844
62.0256	18.9989	40.6677	58.7311				42.693	58.7311	78.9411	33.9897
197.118	126.739	69.2088	23.6715				25.9447	23.6715	59.5289	32.2521
22.9383	65.186	56.174	32.4905				26.8513	32.4905	128.709	37.013
20.0625	34.9202	44.7554	26.3333				72.6969	26.3333	100.251	28.0418
50.8992	81.7847	55.2373	27.7963				48.8135	27.7964	28.0249	36.6313
79.3885	22.1658	68.6804	21.2897				137.761	21.2897	64.5938	57.1828
72.3662	32.1678	54.7826	23.5672				39.7403	27.2642	50.1794	24.9354
300.602	30.9847	33.8875	27.2642				87.3341	42.8329	57.7865	37.4141
147.441	75.7157	43.4558	30.1435				30.9053	26.2614	43.9194	81.1131
66.7961	61.059	42.3278	25.3536				68.5494	29.0835	100.215	32.3509
27.0632	73.3859	52.5427	49.7881				173.141	30.6059	43.6785	18.4714
78.9411	60.156	55.9905	42.8329				87.2444	35.0865	33.9682	33.154
59.5289	40.9572	78.7594	35.6995				55.3805	25.909	68.4278	68.7606
26.0212	91.7898	36.7877	26.2614				40.7206	25.8522	118.205	87.3786
170.19	81.2383	27.9867	29.0835				143.495	60.2742
128.709	44.5763	45.7203	30.6059				71.1211	122.694
59.5924	129.613	57.8842	35.0865				42.1525	65.2396
100.251	77.9101	43.3687	25.909				69.8945	48.9924
89.7035	61.9207	57.04	25.8522				92.154	37.041
28.0249	48.3366	31.8181	60.2742				51.0477	32.7959
45.4806	33.9366	27.5131	122.694				24.9776	63.1252
64.5938	36.1719	57.606	65.2396				61.8397	41.9674
99.0144	31.484	69.4117	48.9924				52.7767	24.573
50.1794	93.056	36.3992	37.041				55.9288	29.917
57.7865	53.5207	54.1835	32.7959				140.725	61.6613
55.5614	44.7692	42.4128	63.1252				57.4734	21.4827
43.9194	37.6676	45.2021	44.1367				40.1783	33.0411
133.677	45.1415	33.603	41.9674				94.8509	39.5642
38.2886	53.5869	37.1254	24.573				58.3088	66.752
100.215	42.693	40.4226	29.917				77.7553	27.2286
43.6785	25.9447	69.8401	61.6613				68.5324	19.6869
53.6299	26.8513	103.489	81.04				143.204	26.8661
33.9682	72.6969	74.7647	21.4827				72.1883	81.0088
68.4278	41.6105	74.9143	33.0411				114.546	23.6151
37.5992	48.8135	60.096	39.5642				93.0321	19.0338
33.8041	137.761	78.5636	66.752				156.694	27.703
118.205	97.1008	55.7979	27.2286				76.2325	43.0435
50.6299	145.191	110.256	19.6869				154.104	27.4776
55.8729	33.36	134.282	26.8661				43.7488	33.8132
41.5858	41.3167	82.1717	36.0249				23.0837	13.2643
77.1913	114.556	41.1142	81.0088				47.8614	47.2379
61.0077	71.8279	31.0844	23.6151				157.469	26.5342
32.4579	40.3973	33.9897	16.4453				113.715	26.9441
62.1832	67.098	32.2521	19.0338				74.6431	31.1389
64.5739	324.127	37.013	21.0536
121.7	52.8053	28.0418	27.703
131.957	116.377	36.6313	43.0435
21.4629	113.404	57.1828	27.4776
	41.672	24.9354	13.8064
	61.1827	37.4141	33.8132
	51.531	81.1131	13.2643
	77.114	32.3509	47.2379
	39.7403	18.4714	26.5342
	83.8793	33.154	26.9441
	41.6987	68.7606	31.1389
	22.7243
	27.3269
	87.3341
	30.9053
	68.5494
	173.141
	87.2444
	55.3805
	40.7206
	143.495
	35.6777
	71.1211
	42.1525
	69.8945
	92.154
	51.0477
	24.9776
	66.3662
	40.4861
	48.9599
	61.8397
	52.7767
	84.6812
	60.9574
	55.9288
	140.725
	38.691
	57.4734
	40.1783
	94.8509
	58.3088
	77.7553
	68.5324
	143.204
	72.1883
	114.546
	44.1857
	93.0321
	156.694
	49.4289
	76.2325
	154.104
	43.7488
	23.0837
	47.8614
	56.8733
	43.3815
	157.469
	113.715
	74.6431
	183.805
	50.9135
	40.9663
	56.4812
	64.9167
	71.328
	39.265
	54.4703
	74.3194
	67.6137
	74.2023
	66.0338
	94.4073
	22.9748
	36.7031
	53.3686
	59.474
	26.8216
	60.0596
	50.6668
	59.4757
	84.2909
	56.5586
	41.4192
	63.1799
	117.587
	27.4378
	80.509
	94.3102
	64.2785
	97.6247
	44.3202
	28.843
	53.6058
	23.0151
	27.5206
	64.2196
	41.6894
	56.9154
	32.0744
	36.2211
	54.8409
	37.8492
	27.8136
	32.4028
	203.461
	233.309
	42.1834
	38.5721
	94.9225
	49.6643
	47.8785
	99.517
	54.4114
	55.1144
	41.4131
	136.1
	65.6229
	48.2761
	81.1296
	138.681
	102.528
	72.3318
	51.2925
	75.9777
	85.6517
	26.6186
	48.2532
	44.6696
	37.7327
	191.149
	40.3185
	61.7522
	36.5581
	66.7892

## Sheet: Supp fig 1 data
Supplementary Figure 1a Percentage leukocytes acquired/minute
non lysed non fixed WB	non lysed fixed WB	lysed non fixed WB	lysed and fixed WB
51.3	72.3778	73.9778	69.3667
51.5	67.8	80.6889	78.9222
Supplementary Figure 1b Leukocyte subsets (%)
Neutrophils	Monocytes	Lymphocytes	Eosinophils & Basophils
65	8	15	12
70	7	12	11
56	10	16	18
68	12	13	7
Supplementary Figure 1c Percentage of DHE+ neutrophils (%)
	non lysed non fixed WB		non lysed fixed WB		lysed non fixed WB		lysed and fixed WB
unopsonised IEs	2.82667	2.16	1.91333	5.16667	3.42667	3.35333	2.47667	3.82
IEs+malaria naive sera	1.67667	1.71667	1.78333	7.33667	2.93333	2.52	3.01667	3.49333
IEs+immune sera	7.24333	7.45333	12.3667	24.1333	14.3667	9.43	15.8667	12.1667

## Sheet: Supp fig 3 data
Supplementary figure 3
We confirmed that monocyte numbers were not selectively depleted by adhesion to plates in these experiments.
Plate	With	Cell	Count	Countdiff		Cell Loss % (from fresh blood)	Cell Loss % (Through activation)
Fresh Blood	RBC Only	Monocyte	1553.5	5.5
No Treatment	RaH	Monocyte	872	-35		43.8687	27.9041
No Treatment	No Sera	Monocyte	1209.5	-12.5		22.1435
1% BSA + EDTA	RaH	Monocyte	859	61		44.7055	25.4017
1% BSA + EDTA	No Sera	Monocyte	1151.5	55.5		25.8771
Fresh	RBC Only	Neutrophil	21812	3
No Treatment	RaH	Neutrophil	9214.5	-174.5		57.7549	22.5119
No Treatment	No Sera	Neutrophil	11891.5	255.5		45.4818
1% BSA + EDTA	RaH	Neutrophil	7380	225		66.1654	35.6105
1% BSA + EDTA	No Sera	Neutrophil	11461.5	18.5		47.4532
Note
The volume of blood added to each well is the same
Fresh Blood is 1:1 diluted blood (with RPMI-1640) that was not incubated with parasite to set the normal level of monocytes and neutrophils expected to see in this donor
The "No Treatment" plate the standard method of whole blood phagocytosis described in Methods
The "1% BSA + EDTA" plate was blocked with 1% BSA to reduce cells binding to walls, and EDTA is added to further prevent cells from sticking
"Cell lost from fresh blood" reflects the precentage of cells that is lost during the 1 hour incubation with opsonised and non-opsonised parasites
"Cell lost through activation" compares the cell count between opsonised and non-opsonised parasites (RaH and No Sera in this case)
The data suggest that the previously described methods does not further decrease the number of cells acquired using flow cytometry, and the cells lost during the expereiment seems to be due to their intercations with parasite and can be seen for both monocytes and neutrophils
In order to further opsomise the protocol, all further experiments were completed with EDTA inculded in FACS buffer to minimise cells sticking to walls as a precaution

## Sheet: Supp fig 4 data
Supplementary Figure 4
Relative phagocytosis of monocytes (AU)	Relative phagocytosis of neutrophils (AU)
50.8493	61.6195
28.4076	39.8972
21.2102	33.1362
31.1677	38.7404
44.8408	63.4961
29.1295	38.7147
31.3376	26.3496
75.5839	50.1285
50.1062	21.7738
83.4395	54.4987
42.0594	44.6272
33.2696	21.8766
44.586	55.7841
23.7155	44.0874
63.6943	44.6787
58.3864	38.0977
33.4607	31.6452
49.2569	22.6221
84.9257	59.383
32.1868	41.2596
143.524	115.758
41.9321	33.0077
40.8068	28.7147
43.6943	57.3265
76.4331	42.365
26.7304	31.1311
51.1677	42.9306
136.73	72.4936
37.3248	32.8278
62.4204	52.6992
30.2123	39.9743
29.0658	32.8021
32.7813	28.5861
54.3524	33.419
47.5584	53.7275
55.414	70.9512
46.9214	54.4987
37.2611	47.2237
59.6603	43.1362
132.484	63.2391

[truncated: 2 more sheets: Supp fig 5 data, Supp fig 6 data]
